# Supplementary material for: A novel iterative mixed model to remap three complex orthopedic traits in dogs
Source: PLoS One. 2017 Jun 14;12(6):e0176932. doi: 10.1371/journal.pone.0176932 (PMC5470659; doi:10.1371/journal.pone.0176932)
Supplement: S2 Table — (XLSX) [file pone.0176932.s006.xlsx]

## Sheet: CHD
Marker	Chromosome	Position	Genotype	English Setter Dogs			Golden Retriever Dogs			German Shepherd Dogs			Labrador Retriever Dogs			Newfoundland Dogs			ALL Dogs
				Mean	SD	N	Mean	SD	N	Mean	SD	N	Mean	SD	N	Mean	SD	N	Mean	SD	N
BICF2S23013075	15	51083415	AA	NA	NA	NA	83.5	12.23	6	94.6	10.93	41	91.67	20.82	3	94.3	12.76	15	95.06	11.69	103
			AG	NA	NA	NA	98.41	11.42	35	98.3	10.63	32	104.02	9.4	89	101.3	10.26	33	101.69	10.33	264
			GG	104.57	4.78	79	98.12	10.29	71	100.56	4.87	9	103.6	8	150	99.55	11.52	11	103.11	8.59	554
BICF2G630265083	28	34369342	AA	NA	NA	NA	85.88	12.6	4	NA	NA	NA	82.5	NA	1	86	NA	1	92.13	13.23	12
			AG	NA	NA	NA	93.11	12.06	28	100	NA	1	98.65	10.07	37	95.44	13.86	8	96.94	11.6	99
			GG	104.57	4.78	79	99.52	10.07	80	96.65	10.52	81	104.61	8.13	204	100.06	10.89	50	102.54	9.26	810
BICF2P1242852	36	7366577	GG	NA	NA	0	100.62	6.92	13	104.75	8.24	8	NA	NA	0	107.5	NA	1	103.9	7.69	43
			AG	85	NA	1	101.62	9.76	43	98.33	8.05	24	101.43	9.72	14	95.71	15.2	7	100.81	9.9	160
			AA	104.82	4.25	78	93.47	11.66	56	94.62	11.16	50	103.74	8.73	228	99.51	10.89	51	101.9	9.88	718

## Sheet: RCCL
Marker	Chromosome	Position	Genotype	Labrador Retriever Dogs			Golden Retriever Dogs			German Shepherd Dogs			All Dogs
				mean	SD	N	Mean	SD	N	Mean	SD	N	Mean	SD	N
BICF2G630833273	9	28692896	AA	1.39	0.7	18	NA	NA	0	1.6	0.84	10	1.49	0.72	70
			AG	1.51	0.7	112	1.78	0.83	9	1.69	0.79	26	1.52	0.71	247
			GG	1.72	0.82	95	1.53	0.72	47	1.75	0.89	8	1.51	0.74	286
BICF2S23229897	8	64204398	AA	1.68	0.77	133	1.3	0.48	10	1.71	0.81	42	1.54	0.74	393
			AC	1.47	0.73	81	1.42	0.7	26	1	0	2	1.42	0.7	166
			CC	1.36	0.67	11	1.9	0.79	20	NA	NA	0	1.59	0.73	44
TIGRP2P105607_rs8747452	7	79570691	AA	2.25	0.96	4	2	0.82	4	NA	NA	0	1.86	0.77	14
			AG	1.81	0.81	57	1.62	0.72	16	3	NA	1	1.55	0.75	115
			GG	1.49	0.71	164	1.5	0.74	36	1.65	0.78	43	1.49	0.72	474
