# Supplementary material for: A novel iterative mixed model to remap three complex orthopedic traits in dogs
Source: PLoS One. 2017 Jun 14;12(6):e0176932. doi: 10.1371/journal.pone.0176932 (PMC5470659; doi:10.1371/journal.pone.0176932)
Supplement: S3 Table — This data can be linked to the genotypes in Dryad (datadryad.org, doi:10.5061/dryad.266k4) through the common IDs. (XLSX) [file pone.0176932.s007.xlsx]

## Sheet: Sheet1
Dog ID	Average Norberg Angle	Breed		DogID	Elbow Score (1=control; 2=case)	Breed		DogID	RCCL (1=control; 2=partial tear; 3=complete tear)	Breed
PFZ37F11	111.5	labrador_retriever		PFZ37G07	2	rottweiler		PFZ1F03	1	labrador_retriever
PFZ37C12	116.5	rottweiler		PFZ37A08	2	labrador_retriever		PFZ1G03	1	labrador_retriever
PFZ38A01	95	rottweiler		PFZ37B09	1	golden_retriever		PFZ1H03	3	labrador_retriever
PFZ38F01	75.5	golden_retriever		PFZ37B10	1	golden_retriever		PFZ1H05	1	labrador_retriever
PFZ38A02	105.5	labrador_retriever		PFZ37G10	1	german_shepherd_dog		PFZ1B07	2	labrador_retriever
PFZ38E02	103.5	labrador_retriever		PFZ37F12	1	boxer		PFZ1E08	2	labrador_retriever
PFZ38A03	75	labrador_retriever		PFZ38A02	1	labrador_retriever		PFZ1F09	2	labrador_retriever
PFZ38B03	101.5	golden_retriever		PFZ38D02	2	labrador_retriever		PFZ1A10	1	labrador_retriever
PFZ38F03	103	labrador_retriever		PFZ38E02	2	labrador_retriever		PFZ1B10	1	labrador_retriever
PFZ38H03	104.5	labrador_retriever		PFZ38F04	1	rottweiler		PFZ1C10	1	labrador_retriever
PFZ38C09	83.5	golden_retriever		PFZ38D05	2	labrador_retriever		PFZ1D10	1	labrador_retriever
PFZ38F09	81	labrador_retriever		PFZ38C06	2	doberman_pinscher		PFZ1A11	1	labrador_retriever
PFZ40A01	104.5	labrador_retriever		PFZ38F06	1	nova_scotia_duck_tolling_retriever		PFZ1E11	2	labrador_retriever
PFZ40B01	110	labrador_retriever		PFZ38C10	1	golden_retriever		PFZ2C02	1	labrador_retriever
PFZ40C01	106	newfoundland		PFZ40D01	1	newfoundland		PFZ2A05	1	labrador_retriever
PFZ40D01	104.5	newfoundland		PFZ40E01	1	labrador_retriever		PFZ2F09	1	labrador_retriever
PFZ40F01	103.5	labrador_retriever		PFZ40F01	2	labrador_retriever		PFZ2H10	2	labrador_retriever
PFZ40G01	104.5	labrador_retriever		PFZ40G01	1	labrador_retriever		PFZ2D11	2	labrador_retriever
PFZ40H01	104.5	labrador_retriever		PFZ40C02	2	labrador_retriever		PFZ2B12	2	labrador_retriever
PFZ40B02	96.5	border_collie		PFZ40E02	1	newfoundland		PFZ2F12	2	labrador_retriever
PFZ40C02	109.5	labrador_retriever		PFZ1H03	1	labrador_retriever		PFZ4E01	2	golden_retriever
PFZ40E02	100.5	newfoundland		PFZ1A10	1	labrador_retriever		PFZ4F01	2	labrador_retriever
PFZ40F02	101	labrador_retriever		PFZ1B10	1	labrador_retriever		PFZ4G01	2	golden_retriever
PFZ1F03	109.5	labrador_retriever		PFZ1C10	1	labrador_retriever		PFZ4A02	3	labrador_retriever
PFZ1H03	105	labrador_retriever		PFZ1D10	1	labrador_retriever		PFZ4B02	2	golden_retriever
PFZ1H05	99	labrador_retriever		PFZ1A11	1	labrador_retriever		PFZ4C02	2	labrador_retriever
PFZ1F09	106	labrador_retriever		PFZ2C02	1	labrador_retriever		PFZ4D02	2	labrador_retriever
PFZ1C10	109	labrador_retriever		PFZ2A05	1	labrador_retriever		PFZ4G03	2	labrador_retriever
PFZ1D10	105.5	labrador_retriever		PFZ2F09	1	labrador_retriever		PFZ4H03	2	labrador_retriever
PFZ1A11	100.5	labrador_retriever		PFZ2H10	1	labrador_retriever		PFZ4A04	2	labrador_retriever
PFZ2A05	103	labrador_retriever		PFZ4F01	1	labrador_retriever		PFZ4B04	3	labrador_retriever
PFZ2F12	103.5	labrador_retriever		PFZ4G01	1	golden_retriever		PFZ4C04	2	labrador_retriever
PFZ4F01	100	labrador_retriever		PFZ4A02	1	labrador_retriever		PFZ4D04	2	golden_retriever
PFZ4E04	106.5	labrador_retriever		PFZ4C02	1	labrador_retriever		PFZ4E04	3	labrador_retriever
PFZ4D05	104.5	gordon_setter		PFZ4G02	1	akita		PFZ4F04	3	german_shepherd_dog
PFZ4E05	88.5	gordon_setter		PFZ4H02	1	akita		PFZ4G04	3	german_shepherd_dog
PFZ4F05	95.5	gordon_setter		PFZ4A03	1	akita		PFZ4H04	2	golden_retriever
PFZ4F06	99.5	labrador_retriever		PFZ4B04	1	labrador_retriever		PFZ4B06	3	labrador_retriever
PFZ4G06	102.5	golden_retriever		PFZ4F04	1	german_shepherd_dog		PFZ4C06	2	labrador_retriever
PFZ4H06	90	labrador_retriever		PFZ4D05	1	gordon_setter		PFZ4D06	2	labrador_retriever
PFZ4C07	103	labrador_retriever		PFZ4E05	1	gordon_setter		PFZ4E06	2	labrador_retriever
PFZ4H07	107.5	labrador_retriever		PFZ4F06	1	labrador_retriever		PFZ4F06	2	labrador_retriever
PFZ4A08	91	german_shepherd_dog		PFZ4G06	1	golden_retriever		PFZ4G06	3	golden_retriever
PFZ4E08	109	labrador_retriever		PFZ4H06	2	labrador_retriever		PFZ4H06	1	labrador_retriever
PFZ4G08	105	labrador_retriever		PFZ4B07	1	golden_retriever		PFZ4A07	3	labrador_retriever
PFZ4H08	105.5	labrador_retriever		PFZ4G07	2	labrador_retriever		PFZ4C07	3	labrador_retriever
PFZ4B09	101.5	german_shepherd_dog		PFZ4H07	1	labrador_retriever		PFZ4E07	2	golden_retriever
PFZ4E09	100.5	golden_retriever		PFZ4A08	1	german_shepherd_dog		PFZ4F07	2	german_shepherd_dog
PFZ4F09	99	german_shepherd_dog		PFZ4B08	1	labrador_retriever		PFZ4G07	2	labrador_retriever
PFZ4B10	104.5	labrador_retriever		PFZ4C08	1	german_shepherd_dog		PFZ4H07	2	labrador_retriever
PFZ4B11	99.5	golden_retriever		PFZ4D08	2	golden_retriever		PFZ4A08	3	german_shepherd_dog
PFZ4G11	105	labrador_retriever		PFZ4E08	1	labrador_retriever		PFZ4B08	3	labrador_retriever
PFZ4H11	79.5	german_shepherd_dog		PFZ4G08	1	labrador_retriever		PFZ4C08	1	german_shepherd_dog
PFZ4A12	102.5	german_shepherd_dog		PFZ4H08	1	labrador_retriever		PFZ4D08	3	golden_retriever
PFZ4B12	100	german_shepherd_dog		PFZ4B09	1	german_shepherd_dog		PFZ4E08	2	labrador_retriever
PFZ4E12	96.5	german_shepherd_dog		PFZ4E09	1	golden_retriever		PFZ4F08	2	golden_retriever
PFZ4F12	101	labrador_retriever		PFZ4G09	1	labrador_retriever		PFZ4G08	2	labrador_retriever
PFZ4G12	91.5	german_shepherd_dog		PFZ4B10	1	labrador_retriever		PFZ4H08	1	labrador_retriever
PFZ4H12	107.5	greater_swiss_mountain_dog		PFZ4C10	1	labrador_retriever		PFZ4A09	2	labrador_retriever
PFZ5A01	99.5	labrador_retriever		PFZ4B11	1	golden_retriever		PFZ4B09	3	german_shepherd_dog
PFZ5B01	104	labrador_retriever		PFZ4E11	1	labrador_retriever		PFZ4D09	2	labrador_retriever
PFZ5C01	103	labrador_retriever		PFZ4F11	1	labrador_retriever		PFZ4E09	2	golden_retriever
PFZ5D01	104.5	labrador_retriever		PFZ4G11	1	labrador_retriever		PFZ4F09	3	german_shepherd_dog
PFZ5E01	95	german_shepherd_dog		PFZ4H11	1	german_shepherd_dog		PFZ4G09	2	labrador_retriever
PFZ5G01	104.5	german_shepherd_dog		PFZ4A12	2	german_shepherd_dog		PFZ4H09	2	labrador_retriever
PFZ5B02	103	labrador_retriever		PFZ4B12	1	german_shepherd_dog		PFZ4B10	3	labrador_retriever
PFZ5C02	75	german_shepherd_dog		PFZ4C12	1	labrador_retriever		PFZ4C10	1	labrador_retriever
PFZ5H02	84.5	german_shepherd_dog		PFZ4D12	1	labrador_retriever		PFZ4B11	2	golden_retriever
PFZ5C03	103.5	german_shepherd_dog		PFZ4E12	1	german_shepherd_dog		PFZ4E11	1	labrador_retriever
PFZ5E03	100.5	german_shepherd_dog		PFZ4G12	1	german_shepherd_dog		PFZ4F11	1	labrador_retriever
PFZ5E04	104.5	labrador_retriever		PFZ4H12	1	greater_swiss_mountain_dog		PFZ4G11	3	labrador_retriever
PFZ5H04	101.5	labrador_retriever		PFZ5A01	1	labrador_retriever		PFZ4H11	2	german_shepherd_dog
PFZ5B05	87.5	german_shepherd_dog		PFZ5C01	1	labrador_retriever		PFZ4A12	2	german_shepherd_dog
PFZ5D05	103	labrador_retriever		PFZ5D01	1	labrador_retriever		PFZ4B12	3	german_shepherd_dog
PFZ5H05	93	german_shepherd_dog		PFZ5E01	1	german_shepherd_dog		PFZ4C12	1	labrador_retriever
PFZ5B06	105	labrador_retriever		PFZ5G01	1	german_shepherd_dog		PFZ4D12	3	labrador_retriever
PFZ5C06	102.5	labrador_retriever		PFZ5A02	2	labrador_retriever		PFZ4E12	2	german_shepherd_dog
PFZ5D06	104.5	golden_retriever		PFZ5B02	1	labrador_retriever		PFZ4F12	2	labrador_retriever
PFZ5F06	82.5	german_shepherd_dog		PFZ5C02	1	german_shepherd_dog		PFZ4G12	2	german_shepherd_dog
PFZ5G06	97	labrador_retriever		PFZ5D02	2	german_shepherd_dog		PFZ4H12	1	greater_swiss_mountain_dog
PFZ5H06	104.5	labrador_retriever		PFZ5H02	2	german_shepherd_dog		PFZ5A01	3	labrador_retriever
PFZ5A07	110	labrador_retriever		PFZ5C03	1	german_shepherd_dog		PFZ5B01	2	labrador_retriever
PFZ5C07	81	german_shepherd_dog		PFZ5E03	1	german_shepherd_dog		PFZ5C01	3	labrador_retriever
PFZ5E07	105.5	labrador_retriever		PFZ5H03	1	labrador_retriever		PFZ5D01	1	labrador_retriever
PFZ5H07	104	german_shepherd_dog		PFZ5A04	1	labrador_retriever		PFZ5E01	2	german_shepherd_dog
PFZ5A08	104.5	golden_retriever		PFZ5B04	1	labrador_retriever		PFZ5F01	2	labrador_retriever
PFZ5D08	106.5	borzoi		PFZ5C04	2	labrador_retriever		PFZ5G01	2	german_shepherd_dog
PFZ5B09	101	gordon_setter		PFZ5E04	1	labrador_retriever		PFZ5A02	3	labrador_retriever
PFZ5C09	104.5	gordon_setter		PFZ5F04	1	labrador_retriever		PFZ5B02	3	labrador_retriever
PFZ5D09	90	gordon_setter		PFZ5H04	1	labrador_retriever		PFZ5C02	1	german_shepherd_dog
PFZ5E09	106	golden_retriever		PFZ5D05	1	labrador_retriever		PFZ5D02	1	german_shepherd_dog
PFZ5G09	93	golden_retriever		PFZ5F05	1	labrador_retriever		PFZ5E02	2	golden_retriever
PFZ5E12	78.5	german_shepherd_dog		PFZ5G05	1	labrador_retriever		PFZ5F02	2	golden_retriever
PFZ5G12	116.5	german_shepherd_dog		PFZ5H05	1	german_shepherd_dog		PFZ5H02	1	german_shepherd_dog
PFZ7C01	102.5	labrador_retriever		PFZ5D06	1	golden_retriever		PFZ5A03	3	labrador_retriever
PFZ7C02	102	alaskan_malamute		PFZ5F06	1	german_shepherd_dog		PFZ5B03	3	labrador_retriever
PFZ7D02	103.5	newfoundland		PFZ5G06	2	labrador_retriever		PFZ5C03	1	german_shepherd_dog
PFZ7F02	115.5	newfoundland		PFZ5H06	1	labrador_retriever		PFZ5D03	2	labrador_retriever
PFZ7H02	108	golden_retriever		PFZ5A07	1	labrador_retriever		PFZ5E03	1	german_shepherd_dog
PFZ7A03	104.5	golden_retriever		PFZ5C07	2	german_shepherd_dog		PFZ5F03	3	german_shepherd_dog
PFZ7B03	106.5	golden_retriever		PFZ5E07	1	labrador_retriever		PFZ5G03	2	labrador_retriever
PFZ7C03	104.5	golden_retriever		PFZ5F07	1	german_shepherd_dog		PFZ5H03	2	labrador_retriever
PFZ7D03	102.5	golden_retriever		PFZ5H07	1	german_shepherd_dog		PFZ5A04	2	labrador_retriever
PFZ7E03	103.5	golden_retriever		PFZ5A08	1	golden_retriever		PFZ5B04	2	labrador_retriever
PFZ7F03	104.5	golden_retriever		PFZ5C09	1	gordon_setter		PFZ5C04	3	labrador_retriever
PFZ7H03	104	golden_retriever		PFZ5E09	1	golden_retriever		PFZ5D04	3	labrador_retriever
PFZ7A04	109.5	golden_retriever		PFZ5G09	1	golden_retriever		PFZ5E04	3	labrador_retriever
PFZ7B04	107.5	golden_retriever		PFZ5B10	1	akita		PFZ5F04	2	labrador_retriever
PFZ7C04	108.5	golden_retriever		PFZ5C10	1	akita		PFZ5H04	3	labrador_retriever
PFZ7F04	94	golden_retriever		PFZ5D10	1	akita		PFZ5A05	3	labrador_retriever
PFZ7H04	103	golden_retriever		PFZ5C11	1	greater_swiss_mountain_dog		PFZ5B05	2	german_shepherd_dog
PFZ7A05	96.5	golden_retriever		PFZ5D11	1	greater_swiss_mountain_dog		PFZ5C05	2	labrador_retriever
PFZ7C05	104	golden_retriever		PFZ5E11	1	greater_swiss_mountain_dog		PFZ5D05	1	labrador_retriever
PFZ7E05	106.5	golden_retriever		PFZ5F11	1	labrador_retriever		PFZ5E05	2	labrador_retriever
PFZ7F05	102.5	golden_retriever		PFZ5D12	1	labrador_retriever		PFZ5F05	3	labrador_retriever
PFZ7H05	108	golden_retriever		PFZ5E12	1	german_shepherd_dog		PFZ5G05	2	labrador_retriever
PFZ7A06	90.5	golden_retriever		PFZ5G12	1	german_shepherd_dog		PFZ5H05	3	german_shepherd_dog
PFZ7B06	107	golden_retriever		PFZ6H01	1	bernese_mountain_dog		PFZ5A06	2	german_shepherd_dog
PFZ7C06	88.5	golden_retriever		PFZ6G03	1	mastiff		PFZ5B06	3	labrador_retriever
PFZ7D06	102.5	golden_retriever		PFZ6B04	1	mastiff		PFZ5C06	2	labrador_retriever
PFZ7E06	94.5	golden_retriever		PFZ6E05	1	border_terrier		PFZ5D06	3	golden_retriever
PFZ7F06	109.5	golden_retriever		PFZ6F06	1	bernese_mountain_dog		PFZ5G06	3	labrador_retriever
PFZ7H06	88.5	golden_retriever		PFZ6G06	1	bernese_mountain_dog		PFZ5H06	2	labrador_retriever
PFZ7A07	107	golden_retriever		PFZ6F07	1	great_dane		PFZ5A07	3	labrador_retriever
PFZ7B07	80	golden_retriever		PFZ6A08	1	great_dane		PFZ5B07	1	labrador_retriever
PFZ7C07	96	golden_retriever		PFZ6C08	1	border_terrier		PFZ5C07	3	german_shepherd_dog
PFZ7D07	94	golden_retriever		PFZ6D08	1	border_terrier		PFZ5D07	2	golden_retriever
PFZ7E07	93	golden_retriever		PFZ6E08	1	border_terrier		PFZ5E07	3	labrador_retriever
PFZ7F07	108	golden_retriever		PFZ6C09	1	leonberger		PFZ5F07	1	german_shepherd_dog
PFZ7A08	82.5	golden_retriever		PFZ6A10	1	leonberger		PFZ5G07	2	labrador_retriever
PFZ7B08	109	golden_retriever		PFZ6C10	1	mastiff		PFZ5H07	2	german_shepherd_dog
PFZ7C08	104	golden_retriever		PFZ6D10	1	mastiff		PFZ5A08	3	golden_retriever
PFZ7D08	83	golden_retriever		PFZ6E10	1	mastiff		PFZ5E09	2	golden_retriever
PFZ7E08	102.5	golden_retriever		PFZ6G10	1	leonberger		PFZ5G09	3	golden_retriever
PFZ7F08	105.5	golden_retriever		PFZ6H10	1	alaskan_malamute		PFZ5F11	2	labrador_retriever
PFZ7H08	107.5	golden_retriever		PFZ7E01	1	staffordshire_bull_terrier		PFZ5D12	3	labrador_retriever
PFZ7A09	106.5	golden_retriever		PFZ7H01	1	newfoundland		PFZ5E12	1	german_shepherd_dog
PFZ7B09	100.5	golden_retriever		PFZ7B02	1	cavalier_king_charles_spaniel		PFZ5F12	1	german_shepherd_dog
PFZ7C09	108	golden_retriever		PFZ7D02	1	newfoundland		PFZ5G12	2	german_shepherd_dog
PFZ7D09	106.5	newfoundland		PFZ7E02	1	newfoundland		PFZ7C01	3	labrador_retriever
PFZ7E09	82	newfoundland		PFZ7H11	1	bernese_mountain_dog		PFZ7D01	3	labrador_retriever
PFZ7F09	109.5	newfoundland		PFZ7A12	1	leonberger		PFZ7E01	2	staffordshire_bull_terrier
PFZ7A10	108	newfoundland		PFZ8A01	1	border_collie		PFZ7H01	1	newfoundland
PFZ7B10	93	newfoundland		PFZ8B01	1	golden_retriever		PFZ7A02	3	rottweiler
PFZ7C10	114	newfoundland		PFZ8C01	1	labrador_retriever		PFZ7D02	1	newfoundland
PFZ7D10	86.5	newfoundland		PFZ8D01	1	border_collie		PFZ8A01	1	border_collie
PFZ7E10	88.5	newfoundland		PFZ8F01	1	labrador_retriever		PFZ8B01	1	golden_retriever
PFZ7F10	107.5	newfoundland		PFZ8A02	1	newfoundland		PFZ8C01	2	labrador_retriever
PFZ7H10	110	newfoundland		PFZ8B02	1	german_shepherd_dog		PFZ8D01	1	border_collie
PFZ7A11	114	newfoundland		PFZ8E02	1	golden_retriever		PFZ8A02	1	newfoundland
PFZ7B11	105	newfoundland		PFZ8H02	1	newfoundland		PFZ8B02	1	german_shepherd_dog
PFZ7C11	100	newfoundland		PFZ8A03	1	border_collie		PFZ8D02	2	border_collie
PFZ7D11	84	newfoundland		PFZ8C03	1	newfoundland		PFZ8E02	1	golden_retriever
PFZ7E11	87	newfoundland		PFZ8G03	1	german_shepherd_dog		PFZ8A03	1	border_collie
PFZ7F11	103.5	newfoundland		PFZ8H03	1	rottweiler		PFZ8C03	1	newfoundland
PFZ8A01	108	border_collie		PFZ8B04	1	golden_retriever		PFZ8E03	3	golden_retriever
PFZ8B01	110.5	golden_retriever		PFZ8D04	1	newfoundland		PFZ8G03	1	german_shepherd_dog
PFZ8C01	75	labrador_retriever		PFZ8E04	1	golden_retriever		PFZ8H03	3	rottweiler
PFZ8D01	108.5	border_collie		PFZ8F04	1	golden_retriever		PFZ8B04	1	golden_retriever
PFZ8F01	76	labrador_retriever		PFZ8H04	2	newfoundland		PFZ8D04	1	newfoundland
PFZ8B02	80	german_shepherd_dog		PFZ8A05	1	border_collie		PFZ8E04	1	golden_retriever
PFZ8D02	108	border_collie		PFZ8B05	1	golden_retriever		PFZ8F04	1	golden_retriever
PFZ8E02	107	golden_retriever		PFZ8C05	1	rottweiler		PFZ8A05	1	border_collie
PFZ8G02	109.25	border_collie		PFZ8D05	1	border_collie		PFZ8B05	3	golden_retriever
PFZ8H02	87.5	newfoundland		PFZ8F05	1	rottweiler		PFZ8C05	3	rottweiler
PFZ8A03	106.75	border_collie		PFZ8G05	1	german_shepherd_dog		PFZ8D05	1	border_collie
PFZ8B03	91	newfoundland		PFZ8H05	1	newfoundland		PFZ8F05	3	rottweiler
PFZ8C03	75	newfoundland		PFZ8A06	1	border_collie		PFZ8H05	1	newfoundland
PFZ8E03	90.5	golden_retriever		PFZ8B06	1	golden_retriever		PFZ8A06	1	border_collie
PFZ8G03	88.5	german_shepherd_dog		PFZ8C06	1	golden_retriever		PFZ8C06	1	golden_retriever
PFZ8A04	89.375	golden_retriever		PFZ8D06	2	basset_hound		PFZ8D06	2	basset_hound
PFZ8B04	93.5	golden_retriever		PFZ8F06	1	german_shepherd_dog		PFZ8F06	1	german_shepherd_dog
PFZ8C04	103	border_collie		PFZ8H06	1	labrador_retriever		PFZ8H06	2	labrador_retriever
PFZ8D04	114.5	newfoundland		PFZ8A07	1	border_collie		PFZ8A07	1	border_collie
PFZ8E04	83	golden_retriever		PFZ8D07	1	golden_retriever		PFZ8B07	1	golden_retriever
PFZ8F04	82.5	golden_retriever		PFZ8E07	1	labrador_retriever		PFZ8D07	1	golden_retriever
PFZ8H04	108	newfoundland		PFZ8F07	1	german_shepherd_dog		PFZ8E07	2	labrador_retriever
PFZ8A05	107.5	border_collie		PFZ8A08	1	newfoundland		PFZ8F07	1	german_shepherd_dog
PFZ8B05	103.5	golden_retriever		PFZ8B08	2	german_shepherd_dog		PFZ8B08	1	german_shepherd_dog
PFZ8D05	110	border_collie		PFZ8C08	1	german_shepherd_dog		PFZ8C08	1	german_shepherd_dog
PFZ8F05	108.5	rottweiler		PFZ8E08	1	border_collie		PFZ8E08	1	border_collie
PFZ8G05	107.5	german_shepherd_dog		PFZ8F08	1	rottweiler		PFZ8F08	3	rottweiler
PFZ8H05	76	newfoundland		PFZ8G08	1	german_shepherd_dog		PFZ8G08	1	german_shepherd_dog
PFZ8A06	76.5	border_collie		PFZ8A09	1	border_collie		PFZ8B09	1	samoyed
PFZ8B06	114.5	golden_retriever		PFZ8B09	1	samoyed		PFZ8C09	1	golden_retriever
PFZ8C06	110	golden_retriever		PFZ8C09	1	golden_retriever		PFZ8D09	1	german_shepherd_dog
PFZ8F06	112.5	german_shepherd_dog		PFZ8E09	2	golden_retriever		PFZ8E09	1	golden_retriever
PFZ8G06	109.5	border_terrier		PFZ8F09	1	german_shepherd_dog		PFZ8F09	1	german_shepherd_dog
PFZ8A07	100	border_collie		PFZ8H09	1	golden_retriever		PFZ8H09	1	golden_retriever
PFZ8B07	98	golden_retriever		PFZ8C10	1	border_collie		PFZ8B10	1	golden_retriever
PFZ8C07	88.25	border_collie		PFZ8E10	1	golden_retriever		PFZ8C10	1	border_collie
PFZ8D07	107.75	golden_retriever		PFZ8F10	2	golden_retriever		PFZ8E10	2	golden_retriever
PFZ8E07	104	labrador_retriever		PFZ8B11	1	border_collie		PFZ8F10	1	golden_retriever
PFZ8F07	108	german_shepherd_dog		PFZ8C11	1	newfoundland		PFZ8G10	2	rottweiler
PFZ8G07	106.5	border_collie		PFZ8E11	1	rottweiler		PFZ8B11	1	border_collie
PFZ8H07	107.5	golden_retriever		PFZ8F11	2	newfoundland		PFZ8C11	1	newfoundland
PFZ8A08	114	newfoundland		PFZ8G11	1	german_shepherd_dog		PFZ8E11	2	rottweiler
PFZ8B08	111.5	german_shepherd_dog		PFZ8H11	1	rottweiler		PFZ8F11	1	newfoundland
PFZ8C08	106	german_shepherd_dog		PFZ8B12	1	newfoundland		PFZ8H11	2	rottweiler
PFZ8D08	109.5	border_collie		PFZ8D12	1	rottweiler		PFZ8B12	1	newfoundland
PFZ8E08	111.75	border_collie		PFZ9G01	1	standard_schnauzer		PFZ8D12	3	rottweiler
PFZ8F08	110	rottweiler		PFZ9H01	2	newfoundland		PFZ9G01	1	standard_schnauzer
PFZ8G08	93	german_shepherd_dog		PFZ9G02	1	great_dane		PFZ9H01	3	newfoundland
PFZ8H08	106	border_collie		PFZ9F03	2	golden_retriever		PFZ9F03	1	golden_retriever
PFZ8A09	106.5	border_collie		PFZ9G03	2	rottweiler		PFZ9G03	2	rottweiler
PFZ8B09	80	samoyed		PFZ9C04	1	golden_retriever		PFZ9C04	1	golden_retriever
PFZ8C09	75	golden_retriever		PFZ9D04	1	german_shepherd_dog		PFZ9D04	1	german_shepherd_dog
PFZ8D09	75	german_shepherd_dog		PFZ9E04	1	rottweiler		PFZ9E04	3	rottweiler
PFZ8E09	75	golden_retriever		PFZ9C05	1	border_collie		PFZ9G04	1	golden_retriever
PFZ8F09	114	german_shepherd_dog		PFZ9E05	1	samoyed		PFZ9H04	2	west_highland_white_terrier
PFZ8H09	111.5	golden_retriever		PFZ9B06	2	staffordshire_bull_terrier		PFZ9C05	1	border_collie
PFZ8A10	106.5	border_collie		PFZ9F06	1	border_collie		PFZ9D05	3	samoyed
PFZ8B10	75	golden_retriever		PFZ9A07	2	newfoundland		PFZ9E05	2	samoyed
PFZ8C10	108.5	border_collie		PFZ9B07	1	newfoundland		PFZ9A06	2	rottweiler
PFZ8D10	107	border_collie		PFZ9D07	1	golden_retriever		PFZ9B06	2	staffordshire_bull_terrier
PFZ8E10	75	golden_retriever		PFZ9C08	1	staffordshire_bull_terrier		PFZ9C06	2	rottweiler
PFZ8F10	116.25	golden_retriever		PFZ9D08	1	newfoundland		PFZ9F06	1	border_collie
PFZ8G10	99.5	rottweiler		PFZ9G08	1	rottweiler		PFZ9H06	2	chinese_shar-pei
PFZ8H10	79	golden_retriever		PFZ9H08	1	border_collie		PFZ9A07	1	newfoundland
PFZ8A11	108.25	border_collie		PFZ9F09	1	golden_retriever		PFZ9B07	1	newfoundland
PFZ8B11	82.5	border_collie		PFZ9H09	1	leonberger		PFZ9E07	3	rottweiler
PFZ8C11	85.5	newfoundland		PFZ9C10	1	golden_retriever		PFZ9G07	3	rottweiler
PFZ8E11	78	rottweiler		PFZ9D10	1	belgian_malinois		PFZ9C08	3	staffordshire_bull_terrier
PFZ8G11	107	german_shepherd_dog		PFZ9F10	1	golden_retriever		PFZ9D08	1	newfoundland
PFZ8H11	112.5	rottweiler		PFZ9G11	1	belgian_malinois		PFZ9G08	2	rottweiler
PFZ8B12	75	newfoundland		PFZ9H11	1	mastiff		PFZ9H08	1	border_collie
PFZ8D12	99	rottweiler		PFZ9B12	1	belgian_malinois		PFZ9E09	3	rottweiler
PFZ9G01	108.5	standard_schnauzer		PFZ9F12	1	mastiff		PFZ9F09	1	golden_retriever
PFZ9H01	87	newfoundland		PFZ9G12	1	leonberger		PFZ9G09	2	rottweiler
PFZ9E03	90	newfoundland		PFZ9H12	1	leonberger		PFZ9C10	1	golden_retriever
PFZ9F03	82	golden_retriever		PFZ10F04	1	bulldog_french		PFZ9D10	1	belgian_malinois
PFZ9C04	82.5	golden_retriever		PFZ10C07	1	saint_bernard		PFZ9F10	1	golden_retriever
PFZ9D04	75	german_shepherd_dog		PFZ10F08	1	shetland_sheepdog		PFZ9G10	2	rottweiler
PFZ9G04	83.5	golden_retriever		PFZ10B09	1	shiba_inu		PFZ9C11	3	alaskan_malamute
PFZ9C05	104.5	border_collie		PFZ10F10	1	chesapeake_bay_retriever		PFZ9G11	1	belgian_malinois
PFZ9F06	94.5	border_collie		PFZ10C11	1	chesapeake_bay_retriever		PFZ9H11	1	mastiff
PFZ9B07	82	newfoundland		PFZ10E11	1	airedale_terrier		PFZ9B12	1	belgian_malinois
PFZ9D07	75	golden_retriever		PFZ10H11	1	collie		PFZ9F12	3	mastiff
PFZ9G07	103.5	rottweiler		PFZ11H02	1	english_cocker_spaniel		PFZ9G12	1	leonberger
PFZ9D08	86	newfoundland		PFZ11A03	1	labrador_retriever		PFZ9H12	1	leonberger
PFZ9H08	104.5	border_collie		PFZ11E03	1	bulldog_english		PFZ10F10	3	chesapeake_bay_retriever
PFZ9E09	104	rottweiler		PFZ11F03	1	boston_terrier		PFZ10H10	1	boston_terrier
PFZ9F09	92.5	golden_retriever		PFZ11A04	1	australian_shepherd		PFZ10C11	2	chesapeake_bay_retriever
PFZ9C10	97.5	golden_retriever		PFZ11D04	1	german_shorthaired_pointer		PFZ10E11	3	airedale_terrier
PFZ9D10	107	belgian_malinois		PFZ11E04	1	bulldog_english		PFZ10H11	1	collie
PFZ9F10	75	golden_retriever		PFZ11B05	1	german_shorthaired_pointer		PFZ11A03	1	labrador_retriever
PFZ9C11	100.5	alaskan_malamute		PFZ11H05	1	chesapeake_bay_retriever		PFZ11E03	1	bulldog_english
PFZ9F11	99	german_shepherd_dog		PFZ11F06	1	bulldog_english		PFZ11F03	1	boston_terrier
PFZ9G11	103	belgian_malinois		PFZ11A07	1	chesapeake_bay_retriever		PFZ11A04	1	australian_shepherd
PFZ9B12	96.5	belgian_malinois		PFZ11G07	1	australian_shepherd		PFZ11D04	2	german_shorthaired_pointer
PFZ9G12	108.5	leonberger		PFZ11B08	1	australian_shepherd		PFZ11E04	3	bulldog_english
PFZ9H12	107	leonberger		PFZ11F08	1	australian_shepherd		PFZ11F06	2	bulldog_english
PFZ10A10	110	collie		PFZ11H08	1	australian_shepherd		PFZ11A07	2	chesapeake_bay_retriever
PFZ10C11	113	chesapeake_bay_retriever		PFZ11A09	1	chesapeake_bay_retriever		PFZ11G07	1	australian_shepherd
PFZ10H11	113.5	collie		PFZ11D10	1	australian_shepherd		PFZ11B08	1	australian_shepherd
PFZ11F01	109	labrador_retriever		PFZ11E10	1	bulldog_english		PFZ11F08	1	australian_shepherd
PFZ11G01	95.5	labrador_retriever		PFZ11A11	1	bloodhound		PFZ11H08	1	australian_shepherd
PFZ11A03	77	labrador_retriever		PFZ11D11	1	chesapeake_bay_retriever		PFZ11A09	1	chesapeake_bay_retriever
PFZ11A04	101	australian_shepherd		PFZ11H11	1	australian_shepherd		PFZ11D10	1	australian_shepherd
PFZ11D04	105	german_shorthaired_pointer		PFZ11A12	1	bulldog_english		PFZ11E10	3	bulldog_english
PFZ11E04	93	bulldog_english		PFZ11B12	1	german_shorthaired_pointer		PFZ11A11	1	bloodhound
PFZ11B05	109.5	german_shorthaired_pointer		PFZ11C12	1	bulldog_english		PFZ11D11	1	chesapeake_bay_retriever
PFZ11H05	106.5	chesapeake_bay_retriever		PFZ11F12	1	australian_shepherd		PFZ11H11	1	australian_shepherd
PFZ11A07	113	chesapeake_bay_retriever		PFZ11H12	1	bloodhound		PFZ11A12	2	bulldog_english
PFZ11B07	114	chesapeake_bay_retriever		PFZ12E04	1	rottweiler		PFZ11F12	1	australian_shepherd
PFZ11G07	108	australian_shepherd		PFZ12F04	1	rottweiler		PFZ11H12	1	bloodhound
PFZ11B08	106.5	australian_shepherd		PFZ12G04	1	rottweiler		PFZ12A06	2	bichon_frise
PFZ11F08	109.5	australian_shepherd		PFZ12H04	2	rottweiler		PFZ13B07	1	labrador_retriever
PFZ11H08	111.5	australian_shepherd		PFZ12A06	1	bichon_frise		PFZ13C07	1	labrador_retriever
PFZ11A09	103	chesapeake_bay_retriever		PFZ13B07	1	labrador_retriever		PFZ13G07	1	labrador_retriever
PFZ11E10	97	bulldog_english		PFZ13C07	1	labrador_retriever		PFZ13H07	1	labrador_retriever
PFZ11A11	75	bloodhound		PFZ13D07	2	labrador_retriever		PFZ13F08	1	pug
PFZ11D11	112	chesapeake_bay_retriever		PFZ13E07	1	labrador_retriever		PFZ13A09	3	saint_bernard
PFZ11H11	107.5	australian_shepherd		PFZ13F07	1	labrador_retriever		PFZ13B09	1	chow_chow
PFZ11A12	111	bulldog_english		PFZ13H07	1	labrador_retriever		PFZ13C10	3	bichon_frise
PFZ11B12	85	german_shorthaired_pointer		PFZ13A08	1	labrador_retriever		PFZ13E10	2	doberman_pinscher
PFZ11C12	100	bulldog_english		PFZ13B08	2	labrador_retriever		PFZ13G10	2	doberman_pinscher
PFZ11F12	100.5	australian_shepherd		PFZ13F08	1	pug		PFZ13H10	2	irish_setter
PFZ11H12	101	bloodhound		PFZ13A09	1	saint_bernard		PFZ13B11	2	dogue_de_bordeaux
PFZ12A01	96	german_shepherd_dog		PFZ13B09	2	chow_chow		PFZ13D11	2	dogue_de_bordeaux
PFZ12B01	98.5	german_shepherd_dog		PFZ13D10	1	havanese		PFZ13E12	1	rhodesian_ridgeback
PFZ12C01	106.5	german_shepherd_dog		PFZ13E10	1	doberman_pinscher		PFZ13F12	1	bullmastiff
PFZ12D01	108.5	german_shepherd_dog		PFZ13G10	1	doberman_pinscher		PFZ13H12	3	keeshond
PFZ12E01	101.5	german_shepherd_dog		PFZ13H10	2	irish_setter		PFZ14C02	1	soft_coated_wheaten_terrier
PFZ12F01	106	german_shepherd_dog		PFZ13B11	1	dogue_de_bordeaux		PFZ14H03	1	lhasa_apso
PFZ12G01	103.5	german_shepherd_dog		PFZ13D11	2	dogue_de_bordeaux		PFZ14D04	2	cocker_spaniel
PFZ12H01	103.5	german_shepherd_dog		PFZ13F12	1	bullmastiff		PFZ14G04	1	labrador_retriever
PFZ12B02	103	german_shepherd_dog		PFZ14A01	1	norwich_terrier		PFZ14B05	2	soft_coated_wheaten_terrier
PFZ12C02	95	german_shepherd_dog		PFZ14C02	1	soft_coated_wheaten_terrier		PFZ14F05	1	staffordshire_bull_terrier
PFZ12D02	94	german_shepherd_dog		PFZ14H03	1	lhasa_apso		PFZ14B06	2	bulldog_english
PFZ12E02	108	german_shepherd_dog		PFZ14A04	2	rottweiler		PFZ14E06	1	weimaraner
PFZ12F02	104.5	german_shepherd_dog		PFZ14G04	1	labrador_retriever		PFZ14D07	1	english_setter
PFZ12G02	105.5	german_shepherd_dog		PFZ14B05	1	soft_coated_wheaten_terrier		PFZ14C08	1	flat-coated_retriever
PFZ12H02	99.5	german_shepherd_dog		PFZ14C05	1	cocker_spaniel		PFZ14E08	1	rottweiler
PFZ12A03	75	german_shepherd_dog		PFZ14E05	1	puli		PFZ14C09	3	cane_corso
PFZ12B03	102	german_shepherd_dog		PFZ14F05	1	staffordshire_bull_terrier		PFZ14B11	2	cane_corso
PFZ12C03	101	german_shepherd_dog		PFZ14E06	1	weimaraner		PFZ14G11	1	whippet
PFZ12D03	92	german_shepherd_dog		PFZ14D07	1	english_setter		PFZ14A12	1	poodle
PFZ13B07	86	labrador_retriever		PFZ14C08	1	flat-coated_retriever		PFZ14B12	2	labrador_retriever
PFZ13C07	85	labrador_retriever		PFZ14E08	1	rottweiler		PFZ14C12	2	labrador_retriever
PFZ13D07	82.5	labrador_retriever		PFZ14H09	1	whippet		PFZ14D12	3	bullmastiff
PFZ13E07	87.5	labrador_retriever		PFZ14B11	1	cane_corso		PFZ14E12	3	labrador_retriever
PFZ13F07	79	labrador_retriever		PFZ14F11	2	bullmastiff		PFZ14F12	1	labrador_retriever
PFZ13G07	79.5	labrador_retriever		PFZ14G11	1	whippet		PFZ14G12	3	labrador_retriever
PFZ13H07	86.5	labrador_retriever		PFZ14A12	1	poodle		PFZ14H12	2	german_shepherd_dog
PFZ13A08	80.5	labrador_retriever		PFZ14B12	1	labrador_retriever		PFZ15H01	1	weimaraner
PFZ13B08	97.5	labrador_retriever		PFZ14C12	1	labrador_retriever		PFZ15A02	2	pembroke_welsh_corgi
PFZ13A09	87.5	saint_bernard		PFZ14D12	1	bullmastiff		PFZ15C02	1	australian_shepherd
PFZ13D10	100.5	havanese		PFZ14E12	2	labrador_retriever		PFZ15F02	1	cane_corso
PFZ13H10	102	irish_setter		PFZ14F12	1	labrador_retriever		PFZ15A04	2	doberman_pinscher
PFZ13B11	84	dogue_de_bordeaux		PFZ14G12	2	labrador_retriever		PFZ15C04	1	cocker_spaniel
PFZ13D11	88	dogue_de_bordeaux		PFZ14H12	2	german_shepherd_dog		PFZ15D04	2	cane_corso
PFZ13E12	107	rhodesian_ridgeback		PFZ15H01	1	weimaraner		PFZ15C05	1	australian_cattle_dog
PFZ13F12	92	bullmastiff		PFZ15A02	1	pembroke_welsh_corgi		PFZ15F05	1	english_setter
PFZ13H12	96	keeshond		PFZ15B02	1	poodle		PFZ15A06	1	old_english_sheepdog
PFZ14H03	98	lhasa_apso		PFZ15C02	1	australian_shepherd		PFZ15C06	3	labrador_retriever
PFZ14A04	113	rottweiler		PFZ15F02	1	cane_corso		PFZ15D06	3	golden_retriever
PFZ14G04	92.5	labrador_retriever		PFZ15G02	1	komondor		PFZ15E06	1	labrador_retriever
PFZ14F05	75	staffordshire_bull_terrier		PFZ15A04	1	doberman_pinscher		PFZ15G06	1	german_shepherd_dog
PFZ14E06	75	weimaraner		PFZ15C04	1	cocker_spaniel		PFZ15B07	1	weimaraner
PFZ14A08	97.5	brittany		PFZ15D04	1	cane_corso		PFZ15C07	1	australian_cattle_dog
PFZ14B08	103.5	old_english_sheepdog		PFZ15E04	1	cocker_spaniel		PFZ15F07	1	rottweiler
PFZ14C08	109.5	flat-coated_retriever		PFZ15C05	1	australian_cattle_dog		PFZ15H07	3	cane_corso
PFZ14E08	81	rottweiler		PFZ15F05	1	english_setter		PFZ15D08	1	rottweiler
PFZ14H08	112.5	rottweiler		PFZ15A06	1	old_english_sheepdog		PFZ15E08	1	old_english_sheepdog
PFZ14H09	114.5	whippet		PFZ15D06	1	golden_retriever		PFZ15F08	1	poodle
PFZ14C10	106.5	english_setter		PFZ15G06	1	german_shepherd_dog		PFZ15G08	1	labrador_retriever
PFZ14H10	85	old_english_sheepdog		PFZ15B07	1	weimaraner		PFZ15H08	2	rottweiler
PFZ14B11	98	cane_corso		PFZ15C07	1	australian_cattle_dog		PFZ15E09	2	bullmastiff
PFZ14A12	98.5	poodle		PFZ15D07	2	chow_chow		PFZ15F09	1	bullmastiff
PFZ14B12	94	labrador_retriever		PFZ15F07	1	rottweiler		PFZ15G09	2	rottweiler
PFZ14D12	100.5	bullmastiff		PFZ15G07	1	rottweiler		PFZ15H09	2	poodle
PFZ14F12	104	labrador_retriever		PFZ15H07	1	cane_corso		PFZ15D10	1	rottweiler
PFZ15H01	90	weimaraner		PFZ15E08	1	old_english_sheepdog		PFZ15E10	2	rottweiler
PFZ15B02	88.5	poodle		PFZ15F08	1	poodle		PFZ15B11	2	weimaraner
PFZ15C02	104.5	australian_shepherd		PFZ15G08	2	labrador_retriever		PFZ15D11	1	rottweiler
PFZ15E02	94.5	brittany		PFZ15H08	1	rottweiler		PFZ15E11	1	rottweiler
PFZ15F02	88	cane_corso		PFZ15A09	1	tibetan_spaniel		PFZ15F11	1	great_pyrenees
PFZ15C04	104.5	cocker_spaniel		PFZ15E09	1	bullmastiff		PFZ15H11	3	rottweiler
PFZ15D04	108.5	cane_corso		PFZ15F09	2	bullmastiff		PFZ15B12	1	bullmastiff
PFZ15E04	107	cocker_spaniel		PFZ15G09	1	rottweiler		PFZ15C12	1	rottweiler
PFZ15C05	109.5	australian_cattle_dog		PFZ15B10	1	irish_setter		PFZ15D12	1	rottweiler
PFZ15F05	85	english_setter		PFZ15D10	2	rottweiler		PFZ15E12	1	irish_setter
PFZ15H05	87	australian_shepherd		PFZ15E10	2	rottweiler		PFZ15F12	1	labrador_retriever
PFZ15B06	104	golden_retriever		PFZ15A11	1	rottweiler		PFZ15H12	2	doberman_pinscher
PFZ15E06	115.5	labrador_retriever		PFZ15C11	1	siberian_husky		PFZ16H02	2	great_pyrenees
PFZ15F06	110	chow_chow		PFZ15D11	1	rottweiler		PFZ16A03	3	labrador_retriever
PFZ15B07	75	weimaraner		PFZ15E11	1	rottweiler		PFZ16E03	2	spinone_italiano
PFZ15C07	109	australian_cattle_dog		PFZ15F11	1	great_pyrenees		PFZ16E06	1	great_pyrenees
PFZ15D07	98.5	chow_chow		PFZ15G11	1	keeshond		PFZ16A07	1	labrador_retriever
PFZ15F07	75	rottweiler		PFZ15H11	2	rottweiler		PFZ16B08	3	jack_russell_terrier
PFZ15D08	75	rottweiler		PFZ15B12	2	bullmastiff		PFZ16A09	1	pomeranian
PFZ15F08	104	poodle		PFZ15C12	1	rottweiler		PFZ16F09	1	vizsla
PFZ15G08	97.5	labrador_retriever		PFZ15D12	1	rottweiler		PFZ16B10	1	labrador_retriever
PFZ15H08	112	rottweiler		PFZ15E12	1	irish_setter		PFZ16H10	1	labrador_retriever
PFZ15A09	103	tibetan_spaniel		PFZ15F12	1	labrador_retriever		PFZ16C11	1	labrador_retriever
PFZ15C09	109.5	australian_cattle_dog		PFZ15H12	1	doberman_pinscher		PFZ16D11	1	labrador_retriever
PFZ15D09	108.5	australian_cattle_dog		PFZ16A01	1	greater_swiss_mountain_dog		PFZ16F11	3	dalmatian
PFZ15G09	106	rottweiler		PFZ16B01	1	portuguese_water_dog		PFZ17A01	1	labrador_retriever
PFZ15H09	75	poodle		PFZ16H02	1	great_pyrenees		PFZ17B03	1	greater_swiss_mountain_dog
PFZ15C10	89	labrador_retriever		PFZ16A03	1	labrador_retriever		PFZ17B06	1	pug
PFZ15D10	96	rottweiler		PFZ16D03	1	golden_retriever		PFZ17A10	1	labrador_retriever
PFZ15E10	112	rottweiler		PFZ16E03	1	spinone_italiano		PFZ17C10	1	belgian_sheepdog
PFZ15G10	97	labrador_retriever		PFZ16D04	1	labrador_retriever		PFZ17E10	1	labrador_retriever
PFZ15H10	86	labrador_retriever		PFZ16D05	1	labrador_retriever		PFZ17F10	1	labrador_retriever
PFZ15C11	109.5	siberian_husky		PFZ16E06	1	great_pyrenees		PFZ17H10	1	labrador_retriever
PFZ15D11	120	rottweiler		PFZ16A07	1	labrador_retriever		PFZ17C11	1	labrador_retriever
PFZ15E11	110	rottweiler		PFZ16B07	1	otterhound		PFZ17D11	1	border_collie
PFZ15F11	106	great_pyrenees		PFZ16B08	1	jack_russell_terrier		PFZ17F11	1	labrador_retriever
PFZ15H11	89	rottweiler		PFZ16F09	1	vizsla		PFZ17H11	1	labrador_retriever
PFZ15C12	117	rottweiler		PFZ16H09	1	labrador_retriever		PFZ17H12	1	labrador_retriever
PFZ15D12	112.5	rottweiler		PFZ16B10	1	labrador_retriever		PFZ18C01	1	labrador_retriever
PFZ15E12	106	irish_setter		PFZ16E10	2	labrador_retriever		PFZ18C02	1	labrador_retriever
PFZ15F12	75	labrador_retriever		PFZ16F10	1	vizsla		PFZ18A03	1	belgian_malinois
PFZ15H12	110.5	doberman_pinscher		PFZ16H10	1	labrador_retriever		PFZ18B03	1	labrador_retriever
PFZ16B01	102.5	portuguese_water_dog		PFZ16C11	1	labrador_retriever		PFZ19G01	1	yorkshire_terrier
PFZ16H02	77.5	great_pyrenees		PFZ16D11	1	labrador_retriever		PFZ19F06	2	english_springer_spaniel
PFZ16A03	115	labrador_retriever		PFZ16E11	1	giant_schnauzer		PFZ19F07	1	english_springer_spaniel
PFZ16E03	100	spinone_italiano		PFZ16F11	1	dalmatian		PFZ19D10	2	labrador_retriever
PFZ16D04	109	labrador_retriever		PFZ16G12	1	dalmatian		PFZ19G10	1	labrador_retriever
PFZ16D05	106.5	labrador_retriever		PFZ17A01	1	labrador_retriever		PFZ19H10	1	labrador_retriever
PFZ16E06	75	great_pyrenees		PFZ17C02	2	newfoundland		PFZ19D12	1	labrador_retriever
PFZ16H06	112	labrador_retriever		PFZ17D02	1	greater_swiss_mountain_dog		PFZ19G12	1	labrador_retriever
PFZ16A07	109.5	labrador_retriever		PFZ17B03	1	greater_swiss_mountain_dog		PFZ20D03	2	great_dane
PFZ16B07	81.5	otterhound		PFZ17B06	1	pug		PFZ20E03	1	labrador_retriever
PFZ16C07	94.5	otterhound		PFZ17A07	1	spinone_italiano		PFZ20H02	1	golden_retriever
PFZ16H09	107	labrador_retriever		PFZ17H09	1	labrador_retriever		PFZ20F03	1	labrador_retriever
PFZ16D10	110	labrador_retriever		PFZ17A10	1	labrador_retriever		PFZ20G03	1	german_shepherd_dog
PFZ16E10	108.5	labrador_retriever		PFZ17B10	1	german_wirehaired_pointer		PFZ20H03	1	golden_retriever
PFZ16H10	103	labrador_retriever		PFZ17C10	1	belgian_sheepdog		PFZ20A04	1	golden_retriever
PFZ16C11	111.5	labrador_retriever		PFZ17E10	1	labrador_retriever		PFZ20A01	1	labrador_retriever
PFZ16D11	106.5	labrador_retriever		PFZ17F10	1	labrador_retriever		PFZ20G01	1	golden_retriever
PFZ16E11	109	giant_schnauzer		PFZ17H10	1	labrador_retriever		PFZ20B01	3	great_dane
PFZ16F11	102	dalmatian		PFZ17B11	1	labrador_retriever		PFZ20A02	2	great_dane
PFZ16G12	112.5	dalmatian		PFZ17C11	1	labrador_retriever		PFZ20B02	2	great_dane
PFZ17A01	108	labrador_retriever		PFZ17D11	1	border_collie		PFZ20C02	1	labrador_retriever
PFZ17B01	113	labrador_retriever		PFZ17F11	1	labrador_retriever		PFZ20F01	1	golden_retriever
PFZ17D01	101.5	pyrenean_shepherd		PFZ17H11	1	labrador_retriever		PFZ20D02	1	golden_retriever
PFZ17D02	93.5	greater_swiss_mountain_dog		PFZ17F12	1	labrador_retriever		PFZ21D06	1	labrador_retriever
PFZ17B03	95.5	greater_swiss_mountain_dog		PFZ17G12	1	labrador_retriever		PFZ21G06	1	golden_retriever
PFZ17C03	98	otterhound		PFZ17H12	1	labrador_retriever		PFZ21B06	1	golden_retriever
PFZ17D03	93.5	otterhound		PFZ18C01	1	labrador_retriever		PFZ21E08	1	newfoundland
PFZ17H04	80.5	otterhound		PFZ18C02	1	labrador_retriever		PFZ21F08	1	labrador_retriever
PFZ17D05	101.5	siberian_husky		PFZ18A03	1	belgian_malinois		PFZ21G07	1	saint_bernard
PFZ17H09	120.5	labrador_retriever		PFZ18B03	1	labrador_retriever		PFZ21B07	1	icelandic_sheepdog
PFZ17C10	106.5	belgian_sheepdog		PFZ19G01	1	yorkshire_terrier		PFZ21H07	1	labrador_retriever
PFZ17E10	114.5	labrador_retriever		PFZ19F07	1	english_springer_spaniel		PFZ21E07	1	golden_retriever
PFZ17F10	111	labrador_retriever		PFZ19G10	1	labrador_retriever		PFZ21C08	1	labrador_retriever
PFZ17G10	110	labrador_retriever		PFZ19H10	1	labrador_retriever		PFZ21F07	1	labrador_retriever
PFZ17H10	104	labrador_retriever		PFZ19H11	1	vizsla		PFZ21D08	3	saint_bernard
PFZ17A11	110	portuguese_water_dog		PFZ19C12	2	labrador_retriever		PFZ22A07	2	boerboel
PFZ17B11	110	labrador_retriever		PFZ19D12	1	labrador_retriever		PFZ22E07	1	labrador_retriever
PFZ17C11	111	labrador_retriever		PFZ19F12	1	vizsla		PFZ22C09	1	saint_bernard
PFZ17D11	101	border_collie		PFZ19G12	1	labrador_retriever		PFZ22F08	1	labrador_retriever
PFZ17F11	106.5	labrador_retriever		PFZ19H12	1	labrador_retriever		PFZ22D09	1	labrador_retriever
PFZ17H11	106	labrador_retriever		PFZ20F05	2	irish_wolfhound		PFZ22E09	1	labrador_retriever
PFZ17F12	109.5	labrador_retriever		PFZ20E03	1	labrador_retriever		PFZ22A09	1	labrador_retriever
PFZ17G12	112.5	labrador_retriever		PFZ20H02	2	golden_retriever		PFZ22B09	1	saint_bernard
PFZ17H12	112	labrador_retriever		PFZ20F03	1	labrador_retriever		PFZ22C06	1	labrador_retriever
PFZ18C01	88	labrador_retriever		PFZ20G03	2	german_shepherd_dog		PFZ22A06	1	newfoundland
PFZ18D01	75	labrador_retriever		PFZ20B03	1	rottweiler		PFZ22H06	1	german_shepherd_dog
PFZ18B03	103	labrador_retriever		PFZ20H03	1	golden_retriever		PFZ25E03	1	mix
PFZ19G01	102.5	yorkshire_terrier		PFZ20A10	1	english_setter		PFZ25B04	1	mix
PFZ19E09	110	labrador_retriever		PFZ20G10	1	english_setter		PFZ25D04	1	mix
PFZ19B10	97.5	tibetan_spaniel		PFZ20B10	1	english_setter		PFZ25B05	1	mix
PFZ19H10	104.5	labrador_retriever		PFZ20H10	1	english_setter		PFZ25F05	1	mix
PFZ19G12	113.5	labrador_retriever		PFZ20C10	1	english_setter		PFZ25G05	1	mix
PFZ20E02	115.5	great_dane		PFZ20A11	1	english_setter		PFZ25H05	1	mix
PFZ20G02	96	labrador_retriever		PFZ20D10	1	english_setter		PFZ25A06	1	mix
PFZ20E03	107.5	labrador_retriever		PFZ20B11	1	english_setter		PFZ25C06	1	labrador_retriever
PFZ20H02	100.5	golden_retriever		PFZ20E10	1	english_setter		PFZ25B07	1	labrador_retriever
PFZ20F03	108	labrador_retriever		PFZ20C11	1	english_setter		PFZ25D07	1	mix
PFZ20G03	86.5	german_shepherd_dog		PFZ20F10	1	english_setter		PFZ25E07	1	mix
PFZ20H03	75	golden_retriever		PFZ20D11	1	english_setter		PFZ25H07	1	labrador_retriever
PFZ20A10	110	english_setter		PFZ20A04	1	golden_retriever		PFZ25F08	1	mix
PFZ20G10	106.5	english_setter		PFZ20D08	1	gordon_setter		PFZ25G08	1	labrador_retriever
PFZ20B10	106	english_setter		PFZ20E11	1	english_setter		PFZ25B09	1	mix
PFZ20H10	105.5	english_setter		PFZ20C12	1	english_setter		PFZ25F09	1	mix
PFZ20C10	104.5	english_setter		PFZ20F11	1	english_setter		PFZ25G09	1	labrador_retriever
PFZ20A11	98.5	english_setter		PFZ20D12	1	english_setter		PFZ25C10	1	mix
PFZ20D10	108	english_setter		PFZ20G11	1	english_setter		PFZ25D10	1	mix
PFZ20B11	107.5	english_setter		PFZ20E12	1	english_setter		PFZ25E10	1	mix
PFZ20E10	103.5	english_setter		PFZ20H11	1	english_setter		PFZ25H10	1	mix
PFZ20C11	106	english_setter		PFZ20F12	1	english_setter		PFZ25B11	1	labrador_retriever
PFZ20D11	104.5	english_setter		PFZ20A12	1	english_setter		PFZ25F11	1	labrador_retriever
PFZ20A04	107	golden_retriever		PFZ20G12	1	english_setter		PFZ25G11	1	labrador_retriever
PFZ20D08	98	gordon_setter		PFZ20B12	1	english_setter		PFZ25A12	1	mix
PFZ20E11	109	english_setter		PFZ20H12	1	english_setter		PFZ25E12	1	labrador_retriever
PFZ20C12	104.5	english_setter		PFZ20E08	1	gordon_setter		PFZ24H04	1	mix
PFZ20F11	109	english_setter		PFZ20C09	1	german_shepherd_dog		PFZ24A05	1	labrador_retriever
PFZ20D12	97.5	english_setter		PFZ20F08	1	gordon_setter		PFZ24F04	1	labrador_retriever
PFZ20G11	105.5	english_setter		PFZ20D09	1	german_shepherd_dog		PFZ24D05	1	greyhound
PFZ20E12	98	english_setter		PFZ20G08	1	gordon_setter		PFZ24G05	1	labrador_retriever
PFZ20H11	104.5	english_setter		PFZ20E09	1	german_shepherd_dog		PFZ24H05	1	mix
PFZ20F12	114	english_setter		PFZ20F09	1	german_shepherd_dog		PFZ24A06	1	labrador_retriever
PFZ20A12	105.5	english_setter		PFZ20A09	1	gordon_setter		PFZ24B06	1	mix
PFZ20G12	104	english_setter		PFZ20G09	1	english_setter		PFZ24H06	1	labrador_retriever
PFZ20B12	106	english_setter		PFZ20H09	1	english_setter		PFZ24B08	1	labrador_retriever
PFZ20H12	100.5	english_setter		PFZ20A01	2	labrador_retriever		PFZ24F07	1	mix
PFZ20E08	103.5	gordon_setter		PFZ20G01	2	golden_retriever		PFZ23E08	1	labrador_retriever
PFZ20C09	99.5	german_shepherd_dog		PFZ20B01	2	great_dane		PFZ23H09	2	boxer
PFZ20F08	108.5	gordon_setter		PFZ20C01	1	great_dane		PFZ23G07	1	mix
PFZ20D09	102.5	german_shepherd_dog		PFZ20B02	1	great_dane		PFZ23D07	1	mix
PFZ20G08	116.5	gordon_setter		PFZ20C02	1	labrador_retriever		PFZ23D08	1	labrador_retriever
PFZ20E09	102	german_shepherd_dog		PFZ20F01	1	golden_retriever		PFZ23A05	1	mix
PFZ20H08	97.5	gordon_setter		PFZ20D02	1	golden_retriever		PFZ23C05	1	mix
PFZ20F09	103.5	german_shepherd_dog		PFZ21E05	2	english_setter		PFZ23F04	1	mix
PFZ20A09	99.5	gordon_setter		PFZ21F05	1	newfoundland		PFZ23A02	1	golden_retriever
PFZ20G09	111.5	english_setter		PFZ21D06	2	labrador_retriever		PFZ23F01	1	golden_retriever
PFZ20B09	97.5	german_shepherd_dog		PFZ21G05	1	newfoundland		PFZ23E05	1	labrador_retriever
PFZ20H09	102	english_setter		PFZ21H05	1	newfoundland		PFZ23C06	1	mix
PFZ20A01	89.5	labrador_retriever		PFZ21G06	1	golden_retriever		PFZ23D06	1	mix
PFZ20G01	96.5	golden_retriever		PFZ21B06	2	golden_retriever		PFZ23A06	1	mix
PFZ20B01	115.5	great_dane		PFZ21E08	1	newfoundland		PFZ26E08	1	mix
PFZ20C01	111	great_dane		PFZ21C09	1	irish_wolfhound		PFZ26H08	1	mix
PFZ20A02	111.5	great_dane		PFZ21F08	2	labrador_retriever		PFZ26G09	1	labrador_retriever
PFZ20C02	102	labrador_retriever		PFZ21D09	1	irish_wolfhound		PFZ26E11	1	mix
PFZ20F01	83.5	golden_retriever		PFZ21E02	1	english_setter		PFZ26F11	1	mix
PFZ20D02	89	golden_retriever		PFZ21C03	1	english_setter		PFZ26D06	1	labrador_retriever
PFZ21E05	108	english_setter		PFZ21F02	1	english_setter		PFZ26A10	1	mix
PFZ21F05	112	newfoundland		PFZ21D03	1	english_setter		PFZ26B11	1	mix
PFZ21D06	95	labrador_retriever		PFZ21G02	1	english_setter		PFZ26F10	1	mix
PFZ21G05	112.5	newfoundland		PFZ21E03	1	english_setter		PFZ26D03	1	vizsla
PFZ21H05	107.5	newfoundland		PFZ21H02	1	english_setter		PFZ26H02	1	rottweiler
PFZ21G06	75	golden_retriever		PFZ21F03	1	english_setter		PFZ26A03	3	labrador_retriever
PFZ21B06	79	golden_retriever		PFZ21A03	1	english_setter		PFZ26B03	1	german_shepherd_dog
PFZ21E08	98.5	newfoundland		PFZ21G03	1	english_setter		PFZ26C04	1	mix
PFZ21F08	96	labrador_retriever		PFZ21B03	1	english_setter		PFZ26B05	1	mix
PFZ21E02	106.5	english_setter		PFZ21H03	1	english_setter		PFZ26C05	1	labrador_retriever
PFZ21C03	105	english_setter		PFZ21A04	1	english_setter		PFZ27H08	1	labrador_retriever
PFZ21F02	104.5	english_setter		PFZ21G04	1	english_setter		PFZ27G09	1	labrador_retriever
PFZ21D03	104.5	english_setter		PFZ21B04	1	english_setter		PFZ27H10	1	mix
PFZ21G02	107	english_setter		PFZ21H04	1	english_setter		PFZ27D10	1	labrador_retriever
PFZ21E03	102	english_setter		PFZ21C04	1	english_setter		PFZ27D11	1	labrador_retriever
PFZ21H02	109	english_setter		PFZ21A05	1	english_setter		PFZ27B08	1	labrador_retriever
PFZ21F03	104.5	english_setter		PFZ21D04	1	english_setter		PFZ27F07	1	mix
PFZ21A03	104	english_setter		PFZ21B05	1	english_setter		PFZ27D08	1	mix
PFZ21G03	104	english_setter		PFZ21E04	1	english_setter		PFZ27H11	1	mix
PFZ21B03	109	english_setter		PFZ21C05	1	english_setter		PFZ27H12	1	mix
PFZ21H03	101.5	english_setter		PFZ21F04	1	english_setter		PFZ27F02	1	mix
PFZ21A04	103.5	english_setter		PFZ21D05	2	english_setter		PFZ27D03	1	mix
PFZ21G04	105	english_setter		PFZ21G07	2	saint_bernard		PFZ27E03	1	mix
PFZ21B04	110	english_setter		PFZ21B07	1	icelandic_sheepdog		PFZ27H02	1	mix
PFZ21H04	102.5	english_setter		PFZ21H07	1	labrador_retriever		PFZ27F03	1	mix
PFZ21C04	85.5	english_setter		PFZ21A08	1	airedale_terrier		PFZ27A03	1	labrador_retriever
PFZ21A05	104	english_setter		PFZ21E07	1	golden_retriever		PFZ27B03	1	mix
PFZ21D04	110.5	english_setter		PFZ21C08	1	labrador_retriever		PFZ27G05	1	mix
PFZ21B05	105	english_setter		PFZ21F07	1	labrador_retriever		PFZ27A06	1	mix
PFZ21E04	105	english_setter		PFZ21D08	1	saint_bernard		PFZ27B05	1	mix
PFZ21C05	106.5	english_setter		PFZ21F10	1	irish_wolfhound		PFZ29D04	1	golden_retriever
PFZ21F04	97	english_setter		PFZ21A01	1	gordon_setter		PFZ29B05	1	labrador_retriever
PFZ21D05	105	english_setter		PFZ21G01	1	german_shepherd_dog		PFZ29D05	2	labrador_retriever
PFZ21G07	75	saint_bernard		PFZ21B01	1	gordon_setter		PFZ29G05	1	rottweiler
PFZ21B07	85	icelandic_sheepdog		PFZ21H01	1	german_shepherd_dog		PFZ30A03	3	labrador_retriever
PFZ21A08	95	airedale_terrier		PFZ21A02	1	german_shepherd_dog		4244	1	labrador_retriever
PFZ21D07	75	newfoundland		PFZ21D01	1	gordon_setter		6564	1	labrador_retriever
PFZ21E07	95.5	golden_retriever		PFZ21B02	1	german_shepherd_dog		6123	1	labrador_retriever
PFZ21D08	95.5	saint_bernard		PFZ21E01	1	gordon_setter		6508	1	labrador_retriever
PFZ21A01	96	gordon_setter		PFZ21C02	1	german_shepherd_dog		6694	1	labrador_retriever
PFZ21G01	92	german_shepherd_dog		PFZ21F01	1	gordon_setter		6725	1	labrador_retriever
PFZ21B01	112	gordon_setter		PFZ21D02	1	english_setter		7272	1	labrador_retriever
PFZ21H01	103	german_shepherd_dog		PFZ21A12	1	irish_wolfhound		6521	1	labrador_retriever
PFZ21A02	104	german_shepherd_dog		PFZ22A07	1	boerboel		6707	1	labrador_retriever
PFZ21D01	108	gordon_setter		PFZ22B07	1	golden_retriever		3825	1	labrador_retriever
PFZ21B02	95.5	german_shepherd_dog		PFZ22C07	1	irish_setter		5552	1	labrador_retriever
PFZ21E01	108	gordon_setter		PFZ22E07	1	labrador_retriever		6996	1	labrador_retriever
PFZ21C02	100	german_shepherd_dog		PFZ22E11	2	english_setter		5680	1	labrador_retriever
PFZ21F01	101.5	gordon_setter		PFZ22C12	2	english_setter		4140	1	labrador_retriever
PFZ21D02	109.5	english_setter		PFZ22F11	2	english_setter		5742	1	labrador_retriever
PFZ22A07	83.5	boerboel		PFZ22D12	2	english_setter		5743	1	labrador_retriever
PFZ22B07	96.5	golden_retriever		PFZ22G11	2	english_setter		7026	1	labrador_retriever
PFZ22C07	107.5	irish_setter		PFZ22E12	2	english_setter		7239	1	labrador_retriever
PFZ22E07	102.5	labrador_retriever		PFZ22H11	2	english_setter		3658	1	labrador_retriever
PFZ22E11	107.5	english_setter		PFZ22F12	2	english_setter		7012	2	labrador_retriever
PFZ22C12	103	english_setter		PFZ22A12	2	english_setter		7277	1	labrador_retriever
PFZ22F11	109.5	english_setter		PFZ22B12	2	english_setter		6086	1	labrador_retriever
PFZ22D12	108	english_setter		PFZ22A10	2	english_setter		6558	1	labrador_retriever
PFZ22G11	101.5	english_setter		PFZ22G10	2	english_setter		1908	3	labrador_retriever
PFZ22E12	108	english_setter		PFZ22B10	2	english_setter		7271	1	labrador_retriever
PFZ22H11	103	english_setter		PFZ22H10	2	english_setter		7137	2	labrador_retriever
PFZ22F12	104	english_setter		PFZ22C10	2	english_setter		7055	1	labrador_retriever
PFZ22A12	102	english_setter		PFZ22A11	2	english_setter		7060	1	labrador_retriever
PFZ22G12	93	english_setter		PFZ22D10	2	english_setter		6522	1	labrador_retriever
PFZ22B12	102.5	english_setter		PFZ22B11	2	english_setter		5298	1	labrador_retriever
PFZ22H12	94	english_setter		PFZ22E10	2	english_setter		3676	1	labrador_retriever
PFZ22G10	109.5	english_setter		PFZ22C11	2	english_setter		5899	1	labrador_retriever
PFZ22B10	105	english_setter		PFZ22F10	2	english_setter		30	2	labrador_retriever
PFZ22H10	103	english_setter		PFZ22D11	2	english_setter		4004	1	labrador_retriever
PFZ22C10	104.5	english_setter		PFZ22E08	1	labrador_retriever		4030	1	labrador_retriever
PFZ22A11	107	english_setter		PFZ22C09	2	saint_bernard		4031	1	labrador_retriever
PFZ22D10	107.5	english_setter		PFZ22D09	1	labrador_retriever		4033	1	labrador_retriever
PFZ22B11	105.5	english_setter		PFZ22E09	1	labrador_retriever		3432	1	labrador_retriever
PFZ22E10	103.5	english_setter		PFZ22H08	1	saint_bernard		3659	1	labrador_retriever
PFZ22C11	106	english_setter		PFZ22F09	2	english_setter		3496	1	labrador_retriever
PFZ22F10	109	english_setter		PFZ22A09	1	labrador_retriever		4227	1	labrador_retriever
PFZ22D11	104	english_setter		PFZ22G09	2	english_setter		4296	1	labrador_retriever
PFZ22C09	75	saint_bernard		PFZ22B09	1	saint_bernard		3508	1	labrador_retriever
PFZ22E09	109	labrador_retriever		PFZ22H09	2	english_setter		5896	1	labrador_retriever
PFZ22H08	75	saint_bernard		PFZ22C06	1	labrador_retriever		3616	1	labrador_retriever
PFZ22F09	107.5	english_setter		PFZ22A06	1	newfoundland		3826	1	labrador_retriever
PFZ22A09	108	labrador_retriever		PFZ22H06	1	german_shepherd_dog		5928	1	labrador_retriever
PFZ22G09	105	english_setter		PFZ25E03	1	mix		3630	1	labrador_retriever
PFZ22B09	75	saint_bernard		PFZ25B05	1	mix		3727	1	labrador_retriever
PFZ22H09	106	english_setter		PFZ25F06	1	vizsla		3829	1	labrador_retriever
PFZ22C06	107	labrador_retriever		PFZ25G08	1	labrador_retriever		6195	1	labrador_retriever
PFZ22D06	97	labrador_retriever		PFZ25E09	1	rottweiler		6288	1	labrador_retriever
PFZ22H06	75	german_shepherd_dog		PFZ25D10	1	mix		63	2	labrador_retriever
PFZ25H02	111	labrador_retriever		PFZ25E10	1	mix		2165	2	labrador_retriever
PFZ25A03	109	labrador_retriever		PFZ25H10	1	mix		2973	1	labrador_retriever
PFZ25B03	112.5	labrador_retriever		PFZ25B11	2	labrador_retriever		4028	1	labrador_retriever
PFZ25C03	107	labrador_retriever		PFZ24G04	1	labrador_retriever		4032	1	labrador_retriever
PFZ25E03	110	mix		PFZ24H04	1	mix		4083	1	labrador_retriever
PFZ25F03	108	labrador_retriever		PFZ24A05	1	labrador_retriever		4105	1	labrador_retriever
PFZ25G03	107.5	mix		PFZ24D04	1	vizsla		4297	1	labrador_retriever
PFZ25H03	113	mix		PFZ24B05	1	labrador_retriever		4310	1	labrador_retriever
PFZ25A04	109	mix		PFZ24E04	1	vizsla		5302	1	labrador_retriever
PFZ25B04	103	mix		PFZ24F04	1	labrador_retriever		5309	1	labrador_retriever
PFZ25C04	105	mix		PFZ24G05	1	labrador_retriever		5450	1	labrador_retriever
PFZ25D04	110.75	mix		PFZ24A06	1	labrador_retriever		5464	1	labrador_retriever
PFZ25G04	104	mix		PFZ24C03	1	vizsla		5546	2	labrador_retriever
PFZ25H04	111.5	mix		PFZ24A03	1	vizsla		5693	1	labrador_retriever
PFZ25A05	112	labrador_retriever		PFZ24G03	1	vizsla		5793	1	labrador_retriever
PFZ25B05	109.25	mix		PFZ24C02	1	vizsla		5807	2	labrador_retriever
PFZ25F05	109.5	mix		PFZ24H07	1	labrador_retriever		2138	1	newfoundland
PFZ25G05	108.75	mix		PFZ24E07	1	labrador_retriever		5320	2	rottweiler
PFZ25H05	110	mix		PFZ24F07	1	mix		PFZ34B01	1	bernese_mountain_dog
PFZ25A06	107	mix		PFZ23F03	1	vizsla		PFZ34C01	2	bernese_mountain_dog
PFZ25B06	101	mix		PFZ23E08	1	labrador_retriever		PFZ34F01	2	bouvier_des_flandres
PFZ25C06	107.5	labrador_retriever		PFZ23G07	1	mix		PFZ34B02	1	bernese_mountain_dog
PFZ25D06	84	labrador_retriever		PFZ23B08	1	labrador_retriever		PFZ34H06	1	stabyhoun
PFZ25G06	101.5	labrador_retriever		PFZ23A05	1	mix		PFZ34A11	1	rottweiler
PFZ25H06	109.25	labrador_retriever		PFZ23F04	1	mix		PFZ34G11	1	berger_picard
PFZ25A07	106.25	labrador_retriever		PFZ23A01	1	vizsla		PFZ35B03	1	labrador_retriever
PFZ25C07	111	labrador_retriever		PFZ23F01	1	golden_retriever		PFZ35B09	2	newfoundland
PFZ25D07	113.75	mix		PFZ23E05	2	labrador_retriever		PFZ35H09	2	newfoundland
PFZ25E07	112.75	mix		PFZ23C06	1	mix		PFZ35B11	2	labrador_retriever
PFZ25F07	113.25	labrador_retriever		PFZ23D06	1	mix		PFZ35E11	2	newfoundland
PFZ25G07	109.5	labrador_retriever		PFZ23H05	1	labrador_retriever		PFZ36E08	1	border_collie
PFZ25H07	105.5	labrador_retriever		PFZ23A06	1	mix		PFZ36F08	1	border_collie
PFZ25A08	110	labrador_retriever		PFZ26H07	1	golden_retriever		PFZ36G10	1	golden_retriever
PFZ25D08	101.25	labrador_retriever		PFZ26E11	1	mix		PFZ36G11	2	golden_retriever
PFZ25E08	106.25	mix		PFZ26F11	1	mix		PFZ36B12	2	golden_retriever
PFZ25F08	100.25	mix		PFZ26D06	1	labrador_retriever		PFZ36F12	1	labrador_retriever
PFZ25G08	106	labrador_retriever		PFZ26E06	1	labrador_retriever
PFZ25H08	109.25	labrador_retriever		PFZ26A10	1	mix
PFZ25B09	101.75	mix		PFZ26H02	1	rottweiler
PFZ25C09	100	mix		PFZ26A03	1	labrador_retriever
PFZ25F09	115	mix		PFZ26B03	1	german_shepherd_dog
PFZ25G09	114.75	labrador_retriever		PFZ27H08	1	labrador_retriever
PFZ25H09	108	mix		PFZ27G09	1	labrador_retriever
PFZ25A10	106.75	labrador_retriever		PFZ27G10	1	labrador_retriever
PFZ25B10	112.75	labrador_retriever		PFZ27H10	1	mix
PFZ25C10	104	mix		PFZ27B08	1	labrador_retriever
PFZ25D10	103.25	mix		PFZ27F07	1	mix
PFZ25E10	115.25	mix		PFZ27F12	1	labrador_retriever
PFZ25F10	104.75	labrador_retriever		PFZ27H12	1	mix
PFZ25G10	105.5	mix		PFZ27A03	1	labrador_retriever
PFZ25H10	104.5	mix		PFZ27B05	1	mix
PFZ25B11	112.75	labrador_retriever		PFZ29D04	1	golden_retriever
PFZ25E11	104.9	mix		PFZ29C05	1	labrador_retriever
PFZ25G11	106.75	labrador_retriever		PFZ29D05	1	labrador_retriever
PFZ25A12	107.5	mix		PFZ29G05	2	rottweiler
PFZ25B12	111.5	mix		PFZ29E06	1	vizsla
PFZ25C12	107	mix		PFZ29A06	1	vizsla
PFZ25F12	111.5	mix		PFZ29G06	1	vizsla
PFZ25G12	110	mix		PFZ30A03	1	labrador_retriever
PFZ25H12	104.75	labrador_retriever		6123	1	labrador_retriever
PFZ24G04	100	labrador_retriever		6508	1	labrador_retriever
PFZ24H04	114.25	mix		6694	1	labrador_retriever
PFZ24A05	107.5	labrador_retriever		6521	1	labrador_retriever
PFZ24B05	112.75	labrador_retriever		3825	1	labrador_retriever
PFZ24C05	114.25	labrador_retriever		5552	1	labrador_retriever
PFZ24F04	99.25	labrador_retriever		5680	1	labrador_retriever
PFZ24D05	107.15	greyhound		4140	1	labrador_retriever
PFZ24F05	106	labrador_retriever		5742	1	labrador_retriever
PFZ24D06	106.75	labrador_retriever		5743	1	labrador_retriever
PFZ24G05	107.25	labrador_retriever		7239	1	labrador_retriever
PFZ24E06	102.75	greyhound		3658	1	labrador_retriever
PFZ24H05	106	mix		7012	1	labrador_retriever
PFZ24F06	106.5	mix		6086	1	labrador_retriever
PFZ24A06	113.75	labrador_retriever		6558	2	labrador_retriever
PFZ24G06	114.5	greyhound		7137	1	labrador_retriever
PFZ24B06	105.25	mix		7055	2	labrador_retriever
PFZ24H06	99.75	labrador_retriever		6522	1	labrador_retriever
PFZ24A07	109.5	mix		5298	1	labrador_retriever
PFZ24B07	110.25	labrador_retriever		3676	1	labrador_retriever
PFZ24H07	111.75	labrador_retriever		5899	1	labrador_retriever
PFZ24C07	105.25	mix		5405	1	labrador_retriever
PFZ24A08	107	labrador_retriever		4004	1	labrador_retriever
PFZ24D07	112	labrador_retriever		3432	1	labrador_retriever
PFZ24B08	106.25	labrador_retriever		3659	1	labrador_retriever
PFZ24E07	109.25	labrador_retriever		3496	1	labrador_retriever
PFZ24C08	116.5	labrador_retriever		4227	1	labrador_retriever
PFZ24F07	111.75	mix		4296	1	labrador_retriever
PFZ24D08	111.5	labrador_retriever		3508	1	labrador_retriever
PFZ24E08	107.5	mix		5896	1	labrador_retriever
PFZ23E08	101	labrador_retriever		3616	1	labrador_retriever
PFZ23A07	100	mix		3826	1	labrador_retriever
PFZ23G07	103.25	mix		3630	1	labrador_retriever
PFZ23B07	101.5	mix		3727	2	labrador_retriever
PFZ23H07	106.25	mix		6195	1	labrador_retriever
PFZ23C07	112.5	mix		6288	1	labrador_retriever
PFZ23A08	109.75	mix		63	2	labrador_retriever
PFZ23D07	94.75	mix		2165	1	labrador_retriever
PFZ23B08	112.25	labrador_retriever		2973	1	labrador_retriever
PFZ23E07	99	labrador_retriever		4028	1	labrador_retriever
PFZ23C08	90	mix		4297	1	labrador_retriever
PFZ23D08	112	labrador_retriever		4310	1	labrador_retriever
PFZ23G04	105.75	labrador_retriever		4503	1	labrador_retriever
PFZ23H04	90	labrador_retriever		5302	1	labrador_retriever
PFZ23A05	90.75	mix		5309	1	labrador_retriever
PFZ23B05	109	greyhound		5450	1	labrador_retriever
PFZ23C05	108.5	mix		5464	1	labrador_retriever
PFZ23F04	112.5	mix		5546	1	labrador_retriever
PFZ23D05	105	mix		5793	1	labrador_retriever
PFZ23F01	75	golden_retriever		3748	1	labrador_retriever
PFZ23E05	113	labrador_retriever		2138	1	newfoundland
PFZ23C06	111.5	mix		5320	1	rottweiler
PFZ23F05	102.5	mix		PFZ32B09	1	vizsla
PFZ23D06	106	mix		PFZ33F02	1	vizsla
PFZ23G05	106.5	mix		PFZ33G02	1	vizsla
PFZ23E06	112	mix		PFZ34A01	1	nova_scotia_duck_tolling_retriever
PFZ23H05	100	labrador_retriever		PFZ34F01	1	bouvier_des_flandres
PFZ23F06	109	labrador_retriever		PFZ34G01	1	bouvier_des_flandres
PFZ23A06	101.25	mix		PFZ34A02	1	rottweiler
PFZ23G06	110	labrador_retriever		PFZ34D04	1	nova_scotia_duck_tolling_retriever
PFZ23B06	109	labrador_retriever		PFZ34B06	1	bouvier_des_flandres
PFZ23H06	113.5	labrador_retriever		PFZ34C06	1	bouvier_des_flandres
PFZ26E08	108	mix		PFZ34H06	1	stabyhoun
PFZ26C09	108.25	mix		PFZ34B07	1	golden_retriever
PFZ26F08	111.25	mix		PFZ34A11	1	rottweiler
PFZ26G08	112	mix		PFZ34B11	1	leonberger
PFZ26E09	105	mix		PFZ34C11	1	briard
PFZ26H08	106.5	mix		PFZ34H11	1	bearded_collie
PFZ26F09	96.75	mix		PFZ34A12	1	belgian_tervuren
PFZ26A09	97.5	mix		PFZ34B12	1	belgian_tervuren
PFZ26B09	102.5	mix		PFZ34C12	1	belgian_tervuren
PFZ26H09	100	mix		PFZ34D12	1	belgian_tervuren
PFZ26D07	108	mix		PFZ34E12	1	belgian_tervuren
PFZ26E11	108.5	mix		PFZ34F12	1	belgian_tervuren
PFZ26F11	103.5	mix		PFZ34G12	1	belgian_tervuren
PFZ26G11	103.5	labrador_retriever		PFZ34H12	1	belgian_tervuren
PFZ26H11	102.5	mix		PFZ35B03	1	labrador_retriever
PFZ26A12	105	mix		PFZ35H05	1	german_shepherd_dog
PFZ26B12	111.5	mix		PFZ35A06	2	german_shepherd_dog
PFZ26E05	112.75	greyhound		PFZ35G06	2	german_shepherd_dog
PFZ26D06	109.25	labrador_retriever		PFZ35G07	2	rottweiler
PFZ26E06	112.75	labrador_retriever		PFZ35H08	2	newfoundland
PFZ26H05	103.5	labrador_retriever		PFZ35B09	2	newfoundland
PFZ26A06	105.25	labrador_retriever		PFZ35D09	2	newfoundland
PFZ26B06	113.25	greyhound		PFZ35F09	1	newfoundland
PFZ26A10	112	mix		PFZ35D11	1	great_pyrenees
PFZ26G10	108	mix		PFZ35G12	1	golden_retriever
PFZ26B10	106.25	mix		PFZ36A01	2	rottweiler
PFZ26H10	108.25	labrador_retriever		PFZ36B01	1	rottweiler
PFZ26C10	108	mix		PFZ36G01	1	vizsla
PFZ26A11	107.5	labrador_retriever		PFZ36B02	1	irish_setter
PFZ26D10	109	mix		PFZ36C02	1	irish_setter
PFZ26B11	110.5	mix		PFZ36E02	1	nova_scotia_duck_tolling_retriever
PFZ26E10	107	mix		PFZ36E10	2	german_shepherd_dog
PFZ26C11	106.5	mix		PFZ36H10	1	golden_retriever
PFZ26F10	113.25	mix		PFZ36A11	1	golden_retriever
PFZ26D11	106.5	mix		PFZ36A12	1	golden_retriever
PFZ26H02	86.5	rottweiler		PFZ36D12	1	golden_retriever
PFZ26A03	108	labrador_retriever		PFZ41H06	2	labrador_retriever
PFZ26B03	75	german_shepherd_dog		PFZ41G07	1	labrador_retriever
PFZ26G04	105	mix		PFZ41A08	2	labrador_retriever
PFZ26B04	97.5	mix		PFZ41D08	1	labrador_retriever
PFZ26C04	106.75	mix		PFZ41A09	1	golden_retriever
PFZ26D04	109.25	labrador_retriever		PFZ41D11	2	golden_retriever
PFZ26B05	112.25	mix		PFZ41H11	1	golden_retriever
PFZ26E04	113.75	mix		PFZ42B01	1	german_shepherd_dog
PFZ26C05	110	labrador_retriever		PFZ42C03	2	bernese_mountain_dog
PFZ26F04	115	mix		PFZ42F03	2	bernese_mountain_dog
PFZ27E08	103.5	mix		PFZ42G03	1	bernese_mountain_dog
PFZ27G08	104	mix		PFZ42B04	2	cane_corso
PFZ27E09	113	mix		PFZ42H05	2	cane_corso
PFZ27H08	111	labrador_retriever		PFZ43B03	1	german_shepherd_dog
PFZ27A09	107.5	labrador_retriever		PFZ43H06	2	rottweiler
PFZ27G09	107	labrador_retriever		PFZ43D07	1	poodle
PFZ27B09	105.5	mix		PFZ43E12	2	border_collie
PFZ27G10	108.5	labrador_retriever		PFZ44D02	1	border_collie
PFZ27B10	113.5	mix		PFZ44A04	1	boxer
PFZ27H10	100	mix		PFZ44A08	1	border_collie
PFZ27A11	109	mix		PFZ44B11	1	siberian_husky
PFZ27B11	109.75	labrador_retriever		PFZ44D11	2	labrador_retriever
PFZ27D11	104.75	labrador_retriever
PFZ27C07	107.5	mix
PFZ27A08	107.5	mix
PFZ27D07	108.5	mix
PFZ27B08	111.25	labrador_retriever
PFZ27C08	107	mix
PFZ27F07	104.75	mix
PFZ27D08	104.75	mix
PFZ27E11	101	mix
PFZ27F11	103.25	mix
PFZ27G11	107	labrador_retriever
PFZ27H11	111.5	mix
PFZ27F12	110.75	labrador_retriever
PFZ27B12	111.75	mix
PFZ27H12	112.25	mix
PFZ27E02	111	labrador_retriever
PFZ27F02	104.5	mix
PFZ27D03	103.75	mix
PFZ27G02	107.5	labrador_retriever
PFZ27E03	108	mix
PFZ27H02	113.5	mix
PFZ27F03	111.5	mix
PFZ27A03	102.5	labrador_retriever
PFZ27G03	110	mix
PFZ27B03	108.75	mix
PFZ27E05	92.5	mix
PFZ27G05	108	mix
PFZ27A06	107	mix
PFZ27B05	106.5	mix
PFZ27C05	114.75	labrador_retriever
PFZ27D05	112	labrador_retriever
PFZ29D04	105	golden_retriever
PFZ29B05	101	labrador_retriever
PFZ29C05	104.5	labrador_retriever
PFZ29D05	109	labrador_retriever
PFZ29G05	93	rottweiler
6508	105	labrador_retriever
6694	100	labrador_retriever
6707	102	labrador_retriever
3825	107	labrador_retriever
3658	100.5	labrador_retriever
7012	91	labrador_retriever
1908	102	labrador_retriever
7137	107	labrador_retriever
5298	102	labrador_retriever
3676	106.5	labrador_retriever
4004	104	labrador_retriever
4030	101.5	labrador_retriever
4031	114	labrador_retriever
3432	110.5	labrador_retriever
3659	99.5	labrador_retriever
3496	103.5	labrador_retriever
4227	102	labrador_retriever
3508	104	labrador_retriever
3826	112	labrador_retriever
3630	97	labrador_retriever
3829	110	labrador_retriever
6288	104.5	labrador_retriever
63	108.5	labrador_retriever
2165	105.5	labrador_retriever
4032	101.5	labrador_retriever
4105	76	labrador_retriever
3955	89.5	german_shepherd_dog
PFZ34A01	109	nova_scotia_duck_tolling_retriever
PFZ34B02	102.5	bernese_mountain_dog
PFZ34C02	83	munsterlander_large
PFZ34E03	107	munsterlander_small
PFZ34H03	102	nova_scotia_duck_tolling_retriever
PFZ34A04	105.5	nova_scotia_duck_tolling_retriever
PFZ34D04	111	nova_scotia_duck_tolling_retriever
PFZ34E04	101	nova_scotia_duck_tolling_retriever
PFZ34F04	75	catahoula_leopard_dog
PFZ34H06	97	stabyhoun
PFZ34B07	94.5	golden_retriever
PFZ34A11	93	rottweiler
PFZ34F11	108.5	newfoundland
PFZ34G11	103.5	berger_picard
PFZ34H11	99.5	bearded_collie
PFZ35H03	92.5	german_shepherd_dog
PFZ35H04	109.5	labrador_retriever
PFZ35B05	97.5	newfoundland
PFZ35C05	98.5	german_shepherd_dog
PFZ35D05	96.5	labrador_retriever
PFZ35F05	103	german_shepherd_dog
PFZ35H05	102	german_shepherd_dog
PFZ35A06	97.5	german_shepherd_dog
PFZ35C06	104	german_shepherd_dog
PFZ35F06	102.5	german_shepherd_dog
PFZ35G06	101.5	german_shepherd_dog
PFZ35H06	103	golden_retriever
PFZ35A07	102.5	golden_retriever
PFZ35F07	85	rottweiler
PFZ35G07	100	rottweiler
PFZ35H07	107.5	rottweiler
PFZ35A08	102.5	rottweiler
PFZ35B08	104	rottweiler
PFZ35C08	101	rottweiler
PFZ35D08	102.5	newfoundland
PFZ35E08	97	newfoundland
PFZ35F08	101	newfoundland
PFZ35G08	110	newfoundland
PFZ35H08	103	newfoundland
PFZ35B09	108	newfoundland
PFZ35C09	111.5	newfoundland
PFZ35D09	102.5	newfoundland
PFZ35E09	107	newfoundland
PFZ35F09	105.5	newfoundland
PFZ35G09	92.5	newfoundland
PFZ35H09	100	newfoundland
PFZ35A10	102	newfoundland
PFZ35H10	100.5	labrador_retriever
PFZ35B11	107	labrador_retriever
PFZ35C11	90	newfoundland
PFZ35E11	98	newfoundland
PFZ36E08	106.25	border_collie
PFZ36F08	107.5	border_collie
PFZ36G08	103.5	border_collie
PFZ36H08	108.5	border_collie
PFZ36A09	100.5	border_collie
PFZ36B09	109	border_collie
PFZ36C09	109	border_collie
PFZ36D09	110	border_collie
PFZ36E09	107.5	border_collie
PFZ36F09	95.5	border_collie
PFZ36G09	111	border_collie
PFZ36H09	92.5	labrador_retriever
PFZ36A10	105	cavalier_king_charles_spaniel
PFZ36B10	103	cavalier_king_charles_spaniel
PFZ36D10	105.5	english_springer_spaniel
PFZ36E10	77	german_shepherd_dog
PFZ36F10	75	golden_retriever
PFZ36G10	101.5	golden_retriever
PFZ36H10	112	golden_retriever
PFZ36A11	98.5	golden_retriever
PFZ36B11	98	golden_retriever
PFZ36C11	102	golden_retriever
PFZ36D11	102.5	golden_retriever
PFZ36E11	104.5	golden_retriever
PFZ36F11	102	golden_retriever
PFZ36G11	110	golden_retriever
PFZ36H11	102	golden_retriever
PFZ36A12	104.5	golden_retriever
PFZ36B12	103	golden_retriever
PFZ36D12	103.5	golden_retriever
PFZ36E12	95.5	golden_retriever
PFZ36F12	99	labrador_retriever
PFZ36H12	107.5	labrador_retriever
PFZ41G06	102	labrador_retriever
PFZ41B07	84	labrador_retriever
PFZ41D07	93.5	labrador_retriever
PFZ41E07	104	rottweiler
PFZ41F07	102	newfoundland
PFZ41G07	98	labrador_retriever
PFZ41H07	101	german_shepherd_dog
PFZ41B08	96.5	newfoundland
PFZ41C08	99	labrador_retriever
PFZ41D08	107	labrador_retriever
PFZ41G08	107	golden_retriever
PFZ41G09	104.5	labrador_retriever
PFZ41H09	75	german_shepherd_dog
PFZ41E10	111.5	newfoundland
PFZ41A11	107	labrador_retriever
PFZ41B11	92.5	german_shepherd_dog
PFZ41C11	104.5	german_shepherd_dog
PFZ41F11	89.5	labrador_retriever
PFZ41H11	101	golden_retriever
PFZ42H05	104	cane_corso
PFZ42A07	105	saluki
PFZ43B03	102	german_shepherd_dog
PFZ43A10	98.5	golden_retriever
PFZ43D11	102.5	english_springer_spaniel
PFZ44F02	95	saint_bernard
PFZ44G04	93.5	bernese_mountain_dog
PFZ44A09	102	german_shepherd_dog
PFZ44C09	104	saint_bernard
